# Supplementary material for: Gastrodia elata, Polygonatum sibiricum, and Poria cocos as a Functional Food Formula: Cognitive Enhancement via Modulation of Hippocampal Neuroinflammation and Neuroprotection in Sleep-Restricted Mice
Source: Foods. 2025 Mar 22;14(7):1103. doi: 10.3390/foods14071103 (PMC11988919; doi:10.3390/foods14071103)
Supplement: Supplementary file 1 [file foods-14-01103-s001.zip]

Archive with 1 entries (1 files):
- foods-3489790-supplementary.pdf
